# Supplementary material for: RNAscope in situ hybridization reveals microvascular sequestration of Plasmodium relictum pSGS1 blood stages but absence of exo-erythrocytic dormant stages during latent infection of Serinus canaria
Source: Malar J. 2024 Mar 8;23:70. doi: 10.1186/s12936-024-04899-x (PMC10924391; doi:10.1186/s12936-024-04899-x)
Supplement: Supplementary file 2 — Additional file 2. Plasmodium relictum pSGS1 blood stages detected by chromogenic in situ hybridization (CISH) in experimentally infected Serinus canaria examined during winter (blood film-latent infection, n = 7) and after relapse (n = 6). [file 12936_2024_4899_MOESM2_ESM.xlsx]

## Sheet: Additional file 2
Additional file 2 Plasmodium relictum SGS1 blood stages detected by chromogenic in situ hybridization (CISH) in experimentally infected Serinus canaria examined during winter (blood film-latent infection, n = 7) and after relapse (n = 6)
Bird ID	Group	CISH results b, c, d
		he	lu	li	sp	ki	br	mu	sto	int	tr	oe	thm	thr	ski	bm	ova	tes
AH2181	- a	+++	+++	+++	+++	+++	+	+++	++	+++	+	+	-	-	-	-	N/A	N/A
AH2203	winter	-	+	+	+	+	-	-	-	-	-	-	-	-	-	-	N/A	N/A
AH2204	winter	-	+	+	+	-	-	-	-	-	-	-	N/A	N/A	-	-	N/A	N/A
AH2205	winter	-	-	-	-	-	-	-	-	-	-	N/A	N/A	-	-	-	N/A	N/A
AH2206	winter	-	+	+	+	-	-	-	-	-	-	-	-	-	-	-	N/A	N/A
AH2207	winter	-	-	-	-	-	-	-	-	-	-	-	-	N/A	-	-	-	N/A
AH2208	winter	-	-	-	-	-	-	-	-	-	-	-	N/A	N/A	-	-	N/A	-
AH2209	winter	-	-	-	-	-	-	-	-	-	-	-	N/A	N/A	-	-	N/A	N/A
AH2213	relapse	+	+	+	+	+	-	+	+	N/A	-	+	N/A	N/A	-	+	-	N/A
AH2214	relapse	++	+	+	N/A	+	+	+	-	+	-	-	N/A	N/A	+	-	N/A	-
AH2215	relapse	+	+	++	+	+	-	-	-	-	N/A	-	N/A	N/A	-	-	N/A	N/A
AH2216	relapse	-	+	+	+	-	-	-	-	-	-	-	N/A	N/A	-	-	N/A	-
AH2217	relapse	N/A	-	-	+	-	-	-	-	-	-	-	N/A	N/A	-	-	N/A	-
AH2218	relapse	-	+	+	+	+	-	-	-	-	-	-	-	N/A	-	-	N/A	-
a Bird AH2181 was not assigned to a group because it died early during the experiment (85 days post inoculation)
b he–heart, lu–lung, li–liver, sp–spleen, ki–kidney, br–brain, mu–skeletal muscle, sto–stomach, int–intestines, tr–trachea, oe–oesophagus, thm–thymus, thr–thyroid, ski–skin, bm–bone marrow, ova–ovary, tes–testicle
c RNAscope ISH signals found per 10 fields of view (FOV) at 100x microscopic magnification: low grade ‘+’: 1-50; moderate grade ‘++’: 51-100; high grade ‘+++’: >100; negative '-': no signals detected
d N/A–not available
